# Supplementary material for: The impact of malaria-induced neutrophil subset shift and a link to Burkitt lymphoma
Source: PLoS One. 2026 Jun 1;21(6):e0348729. doi: 10.1371/journal.pone.0348729 (PMC13225646; doi:10.1371/journal.pone.0348729)
Supplement: S1 File — (XLSX) [file pone.0348729.s006.xlsx]

## Sheet: Parasitemia
Patients ID	Study population	Cq	Quantity (Parasite copies/ul)	Pf infection status
ME01	Malaria Exposed	24.4	2437.2	positive
ME02	Malaria Exposed	28.4309	367.7	positive
ME03	Malaria Exposed	35.5602	13	positive
ME04	Malaria Exposed	32.9411	44.3	positive
ME05	Malaria Exposed	38.6625	3	positive
ME06	Malaria Exposed	26.3101	994.6	positive
ME07	Malaria Exposed	26.7867	795.3	positive
ME08	Malaria Exposed	37.278	5.8	positive
ME09	Malaria Exposed	Undetermined	0	negative
ME10	Malaria Exposed	Undetermined	0	negative
ME11	Malaria Exposed	Undetermined	0	negative
ME12	Malaria Exposed	Undetermined	0	negative
ME13	Malaria Exposed	Undetermined	0	negative
ME14	Malaria Exposed	32.3269	59.1	positive
ME15	Malaria Exposed	19.0137	30517.4	positive
ME16	Malaria Exposed	Undetermined	0	negative
ME17	Malaria Exposed	20.4445	15594.2	positive
ME18	Malaria Exposed	32.7097	49.4	positive
ME19	Malaria Exposed	40.6179	1.2	positive
MLE01	Malaria Low Exposed	Undetermined	0	negative
MLE02	Malaria Low Exposed	Undetermined	0	negative
MLE03	Malaria Low Exposed	Undetermined	0	negative
MLE04	Malaria Low Exposed	Undetermined	0	negative
MLE05	Malaria Low Exposed	Undetermined	0	negative
MLE06	Malaria Low Exposed	Undetermined	0	negative
MLE07	Malaria Low Exposed	Undetermined	0	negative
MLE08	Malaria Low Exposed	Undetermined	0	negative
MLE09	Malaria Low Exposed	Undetermined	0	negative
MLE10	Malaria Low Exposed	Undetermined	0	negative
MLE11	Malaria Low Exposed	Undetermined	0	negative
HA01	Healthy adults	Undetermined	0	negative
HA02	Healthy adults	Undetermined	0	negative
HA03	Healthy adults	Undetermined	0	negative
BL01	BL	Undetermined	0	negative
BL02	BL	42.85	0.18602	positive
BL03	BL	Undetermined	0	negative
BL04	BL	44.55	0.07996	positive
BL05	BL	Undetermined	0	negative
BL06	BL	36.21	4.97992	positive
BL07	BL	42.34	0.23966	positive
BL08	BL	Undetermined	0	negative
BL09	BL	Undetermined	0	negative
BL10	BL	Undetermined	0	negative
BL11	BL	Undetermined	0	negative
OC01	Other Cancers	Undetermined	0	negative
OC02	Other Cancers	Undetermined	0	negative
OC03	Other Cancers	39.76	0.85851	positive
OC04	Other Cancers	Undetermined	0	negative
OC05	Other Cancers	Undetermined	0	negative

## Sheet: EBV load
Patients ID	Study population	Quantity (EBV copies/ μg DNA)
BL01	BL	4295.98
BL02	BL	8952.85
BL03	BL	13340.9
BL04	BL	10686.2
BL05	BL	1092.1
BL06	BL	3095.85
BL07	BL	26210.9
BL08	BL	139641
BL09	BL	1.65199e+06
BL10	BL	1219.45
BL11	BL	2.95
OC01	Other Cancers	38.86
OC02	Other Cancers	219.02
OC03	Other Cancers	279.02
OC04	Other Cancers	32.66
OC05	Other Cancers	867.28
