# Supplementary material for: The impact of malaria-induced neutrophil subset shift and a link to Burkitt lymphoma
Source: PLoS One. 2026 Jun 1;21(6):e0348729. doi: 10.1371/journal.pone.0348729 (PMC13225646; doi:10.1371/journal.pone.0348729)
Supplement: S2 File — (XLSX) [file pone.0348729.s007.xlsx]

## Sheet: Neutrophils_Subsets
Patients ID	Study population	Subset	Percentage of Total Neutrophils (CD15+CD16+)	Age	Gender
ME01	Malaria Exposed	Mature Active (CD11b+ CD62L+ CD182+ CD184-)	1.69	5	Male
ME02	Malaria Exposed	Mature Active (CD11b+ CD62L+ CD182+ CD184-)	0.17	5	Male
ME03	Malaria Exposed	Mature Active (CD11b+ CD62L+ CD182+ CD184-)	4.25	5	Male
ME04	Malaria Exposed	Mature Active (CD11b+ CD62L+ CD182+ CD184-)	2.3	4	Male
ME05	Malaria Exposed	Mature Active (CD11b+ CD62L+ CD182+ CD184-)	0.72	6	Female
ME06	Malaria Exposed	Mature Active (CD11b+ CD62L+ CD182+ CD184-)	6.9	7	Female
ME07	Malaria Exposed	Mature Active (CD11b+ CD62L+ CD182+ CD184-)	0.18	5	Female
ME08	Malaria Exposed	Mature Active (CD11b+ CD62L+ CD182+ CD184-)	3	5	Female
ME09	Malaria Exposed	Mature Active (CD11b+ CD62L+ CD182+ CD184-)	1.85	5	Male
ME10	Malaria Exposed	Mature Active (CD11b+ CD62L+ CD182+ CD184-)	2.47	5	Female
ME11	Malaria Exposed	Mature Active (CD11b+ CD62L+ CD182+ CD184-)	4.66	4	Male
ME12	Malaria Exposed	Mature Active (CD11b+ CD62L+ CD182+ CD184-)	0	5	Female
ME13	Malaria Exposed	Mature Active (CD11b+ CD62L+ CD182+ CD184-)	1.29	6	Female
ME14	Malaria Exposed	Mature Active (CD11b+ CD62L+ CD182+ CD184-)	4.97	4	Female
ME15	Malaria Exposed	Mature Active (CD11b+ CD62L+ CD182+ CD184-)	1.79	6	Male
ME16	Malaria Exposed	Mature Active (CD11b+ CD62L+ CD182+ CD184-)	1.37	5	Male
ME17	Malaria Exposed	Mature Active (CD11b+ CD62L+ CD182+ CD184-)	2.59	5	Male
ME18	Malaria Exposed	Mature Active (CD11b+ CD62L+ CD182+ CD184-)	2.52	5	Male
ME19	Malaria Exposed	Mature Active (CD11b+ CD62L+ CD182+ CD184-)	2.93	5	Female
MLE01	Malaria Low Exposed	Mature Active (CD11b+ CD62L+ CD182+ CD184-)	23.3	7	Male
MLE02	Malaria Low Exposed	Mature Active (CD11b+ CD62L+ CD182+ CD184-)	34.2	7	Male
MLE03	Malaria Low Exposed	Mature Active (CD11b+ CD62L+ CD182+ CD184-)	28.1	4	Female
MLE04	Malaria Low Exposed	Mature Active (CD11b+ CD62L+ CD182+ CD184-)	22.5	4	Female
MLE05	Malaria Low Exposed	Mature Active (CD11b+ CD62L+ CD182+ CD184-)	31.4	4	Male
MLE06	Malaria Low Exposed	Mature Active (CD11b+ CD62L+ CD182+ CD184-)	32.7	4	Female
MLE07	Malaria Low Exposed	Mature Active (CD11b+ CD62L+ CD182+ CD184-)	45.5	6	Male
MLE08	Malaria Low Exposed	Mature Active (CD11b+ CD62L+ CD182+ CD184-)	23.2	6	Female
MLE09	Malaria Low Exposed	Mature Active (CD11b+ CD62L+ CD182+ CD184-)	16.4	7	Female
MLE10	Malaria Low Exposed	Mature Active (CD11b+ CD62L+ CD182+ CD184-)	47.6	5	Female
MLE11	Malaria Low Exposed	Mature Active (CD11b+ CD62L+ CD182+ CD184-)	56.2	5	Female
HA01	Healthy adults	Mature Active (CD11b+ CD62L+ CD182+ CD184-)	0.01	34	Male
HA02	Healthy adults	Mature Active (CD11b+ CD62L+ CD182+ CD184-)	0	29	Male
HA03	Healthy adults	Mature Active (CD11b+ CD62L+ CD182+ CD184-)	0.02	26	Male
BL01	BL	Mature Active (CD11b+ CD62L+ CD182+ CD184-)	0.02	6	Male
BL02	BL	Mature Active (CD11b+ CD62L+ CD182+ CD184-)	0.01	4	Female
BL03	BL	Mature Active (CD11b+ CD62L+ CD182+ CD184-)	0.04	3	Male
BL04	BL	Mature Active (CD11b+ CD62L+ CD182+ CD184-)	0.23	6	Male
BL05	BL	Mature Active (CD11b+ CD62L+ CD182+ CD184-)	0.14	9	Male
BL06	BL	Mature Active (CD11b+ CD62L+ CD182+ CD184-)	0.17	5	Male
BL07	BL	Mature Active (CD11b+ CD62L+ CD182+ CD184-)	0	6	Male
BL08	BL	Mature Active (CD11b+ CD62L+ CD182+ CD184-)	0	7	Male
BL09	BL	Mature Active (CD11b+ CD62L+ CD182+ CD184-)	0	7	Male
BL10	BL	Mature Active (CD11b+ CD62L+ CD182+ CD184-)	0	7	Female
BL11	BL	Mature Active (CD11b+ CD62L+ CD182+ CD184-)	0.03	9	Male
OC01	Other Cancers	Mature Active (CD11b+ CD62L+ CD182+ CD184-)	1.87	14	Female
OC02	Other Cancers	Mature Active (CD11b+ CD62L+ CD182+ CD184-)	0.02	11	Male
OC03	Other Cancers	Mature Active (CD11b+ CD62L+ CD182+ CD184-)	0.01	8	Female
OC04	Other Cancers	Mature Active (CD11b+ CD62L+ CD182+ CD184-)	0.14	7	Male
OC05	Other Cancers	Mature Active (CD11b+ CD62L+ CD182+ CD184-)	0.99	6	Male
ME01	Malaria Exposed	Atypical aged(CD62L+ CD184+)	49.3	5	Male
ME02	Malaria Exposed	Atypical aged(CD62L+ CD184+)	40.4	5	Male
ME03	Malaria Exposed	Atypical aged(CD62L+ CD184+)	37.3	5	Male
ME04	Malaria Exposed	Atypical aged(CD62L+ CD184+)	46.1	4	Male
ME05	Malaria Exposed	Atypical aged(CD62L+ CD184+)	33.8	6	Female
ME06	Malaria Exposed	Atypical aged(CD62L+ CD184+)	24.1	7	Female
ME07	Malaria Exposed	Atypical aged(CD62L+ CD184+)	48.2	5	Female
ME08	Malaria Exposed	Atypical aged(CD62L+ CD184+)	28.5	5	Female
ME09	Malaria Exposed	Atypical aged(CD62L+ CD184+)	39.4	5	Male
ME10	Malaria Exposed	Atypical aged(CD62L+ CD184+)	36.1	5	Female
ME11	Malaria Exposed	Atypical aged(CD62L+ CD184+)	13.1	4	Male
ME12	Malaria Exposed	Atypical aged(CD62L+ CD184+)	37.1	5	Female
ME13	Malaria Exposed	Atypical aged(CD62L+ CD184+)	30.8	6	Female
ME14	Malaria Exposed	Atypical aged(CD62L+ CD184+)	19.2	4	Female
ME15	Malaria Exposed	Atypical aged(CD62L+ CD184+)	11.7	6	Male
ME16	Malaria Exposed	Atypical aged(CD62L+ CD184+)	20.2	5	Male
ME17	Malaria Exposed	Atypical aged(CD62L+ CD184+)	35.8	5	Male
ME18	Malaria Exposed	Atypical aged(CD62L+ CD184+)	36.6	5	Male
ME19	Malaria Exposed	Atypical aged(CD62L+ CD184+)	13.7	5	Female
MLE01	Malaria Low Exposed	Atypical aged(CD62L+ CD184+)	0.64	7	Male
MLE02	Malaria Low Exposed	Atypical aged(CD62L+ CD184+)	0.27	7	Male
MLE03	Malaria Low Exposed	Atypical aged(CD62L+ CD184+)	0.03	4	Female
MLE04	Malaria Low Exposed	Atypical aged(CD62L+ CD184+)	0.02	4	Female
MLE05	Malaria Low Exposed	Atypical aged(CD62L+ CD184+)	0.59	4	Male
MLE06	Malaria Low Exposed	Atypical aged(CD62L+ CD184+)	0.02	4	Female
MLE07	Malaria Low Exposed	Atypical aged(CD62L+ CD184+)	0.02	6	Male
MLE08	Malaria Low Exposed	Atypical aged(CD62L+ CD184+)	0.02	6	Female
MLE09	Malaria Low Exposed	Atypical aged(CD62L+ CD184+)	0.02	7	Female
MLE10	Malaria Low Exposed	Atypical aged(CD62L+ CD184+)	0.02	5	Female
MLE11	Malaria Low Exposed	Atypical aged(CD62L+ CD184+)	0.02	5	Female
HA01	Healthy adults	Atypical aged(CD62L+ CD184+)	0.15	34	Male
HA02	Healthy adults	Atypical aged(CD62L+ CD184+)	0.19	29	Male
HA03	Healthy adults	Atypical aged(CD62L+ CD184+)	0.22	26	Male
BL01	BL	Atypical aged(CD62L+ CD184+)	3.59	6	Male
BL02	BL	Atypical aged(CD62L+ CD184+)	3.12	4	Female
BL03	BL	Atypical aged(CD62L+ CD184+)	7.95	3	Male
BL04	BL	Atypical aged(CD62L+ CD184+)	0.07	6	Male
BL05	BL	Atypical aged(CD62L+ CD184+)	12.8	9	Male
BL06	BL	Atypical aged(CD62L+ CD184+)	35.9	5	Male
BL07	BL	Atypical aged(CD62L+ CD184+)	17.6	6	Male
BL08	BL	Atypical aged(CD62L+ CD184+)	2.34	7	Male
BL09	BL	Atypical aged(CD62L+ CD184+)	0.12	7	Male
BL10	BL	Atypical aged(CD62L+ CD184+)	18.6	7	Female
BL11	BL	Atypical aged(CD62L+ CD184+)	1.77	9	Male
OC01	Other Cancers	Atypical aged(CD62L+ CD184+)	25.4	14	Female
OC02	Other Cancers	Atypical aged(CD62L+ CD184+)	65.6	11	Male
OC03	Other Cancers	Atypical aged(CD62L+ CD184+)	9.54	8	Female
OC04	Other Cancers	Atypical aged(CD62L+ CD184+)	26.1	7	Male
OC05	Other Cancers	Atypical aged(CD62L+ CD184+)	23.9	6	Male
ME01	Malaria Exposed	Aged(CD62L- CD184+)	10.7	5	Male
ME02	Malaria Exposed	Aged(CD62L- CD184+)	5.72	5	Male
ME03	Malaria Exposed	Aged(CD62L- CD184+)	10.8	5	Male
ME04	Malaria Exposed	Aged(CD62L- CD184+)	11.1	4	Male
ME05	Malaria Exposed	Aged(CD62L- CD184+)	34.6	6	Female
ME06	Malaria Exposed	Aged(CD62L- CD184+)	6.21	7	Female
ME07	Malaria Exposed	Aged(CD62L- CD184+)	17.8	5	Female
ME08	Malaria Exposed	Aged(CD62L- CD184+)	15.4	5	Female
ME09	Malaria Exposed	Aged(CD62L- CD184+)	8.38	5	Male
ME10	Malaria Exposed	Aged(CD62L- CD184+)	12.4	5	Female
ME11	Malaria Exposed	Aged(CD62L- CD184+)	12.4	4	Male
ME12	Malaria Exposed	Aged(CD62L- CD184+)	4.68	5	Female
ME13	Malaria Exposed	Aged(CD62L- CD184+)	18.4	6	Female
ME14	Malaria Exposed	Aged(CD62L- CD184+)	7.39	4	Female
ME15	Malaria Exposed	Aged(CD62L- CD184+)	9.36	6	Male
ME16	Malaria Exposed	Aged(CD62L- CD184+)	6.7	5	Male
ME17	Malaria Exposed	Aged(CD62L- CD184+)	8.6	5	Male
ME18	Malaria Exposed	Aged(CD62L- CD184+)	3.7	5	Male
ME19	Malaria Exposed	Aged(CD62L- CD184+)	3.21	5	Female
MLE01	Malaria Low Exposed	Aged(CD62L- CD184+)	0.5	7	Male
MLE02	Malaria Low Exposed	Aged(CD62L- CD184+)	0.3	7	Male
MLE03	Malaria Low Exposed	Aged(CD62L- CD184+)	0.11	4	Female
MLE04	Malaria Low Exposed	Aged(CD62L- CD184+)	0.14	4	Female
MLE05	Malaria Low Exposed	Aged(CD62L- CD184+)	0.78	4	Male
MLE06	Malaria Low Exposed	Aged(CD62L- CD184+)	0.25	4	Female
MLE07	Malaria Low Exposed	Aged(CD62L- CD184+)	0.17	6	Male
MLE08	Malaria Low Exposed	Aged(CD62L- CD184+)	0.66	6	Female
MLE09	Malaria Low Exposed	Aged(CD62L- CD184+)	0.54	7	Female
MLE10	Malaria Low Exposed	Aged(CD62L- CD184+)	0.37	5	Female
MLE11	Malaria Low Exposed	Aged(CD62L- CD184+)	0.15	5	Female
HA01	Healthy adults	Aged(CD62L- CD184+)	31.8	34	Male
HA02	Healthy adults	Aged(CD62L- CD184+)	77	29	Male
HA03	Healthy adults	Aged(CD62L- CD184+)	36.9	26	Male
BL01	BL	Aged(CD62L- CD184+)	0.85	6	Male
BL02	BL	Aged(CD62L- CD184+)	0.52	4	Female
BL03	BL	Aged(CD62L- CD184+)	4.22	3	Male
BL04	BL	Aged(CD62L- CD184+)	0.06	6	Male
BL05	BL	Aged(CD62L- CD184+)	4.75	9	Male
BL06	BL	Aged(CD62L- CD184+)	23.3	5	Male
BL07	BL	Aged(CD62L- CD184+)	17.9	6	Male
BL08	BL	Aged(CD62L- CD184+)	0.05	7	Male
BL09	BL	Aged(CD62L- CD184+)	0.17	7	Male
BL10	BL	Aged(CD62L- CD184+)	9.12	7	Female
BL11	BL	Aged(CD62L- CD184+)	4.68	9	Male
OC01	Other Cancers	Aged(CD62L- CD184+)	5.88	14	Female
OC02	Other Cancers	Aged(CD62L- CD184+)	15	11	Male
OC03	Other Cancers	Aged(CD62L- CD184+)	7.33	8	Female
OC04	Other Cancers	Aged(CD62L- CD184+)	13.3	7	Male
OC05	Other Cancers	Aged(CD62L- CD184+)	0.82	6	Male
ME01	Malaria Exposed	Mature Inactive(CD11b- CD62L+ CD182+ CD184-)	0	5	Male
ME02	Malaria Exposed	Mature Inactive(CD11b- CD62L+ CD182+ CD184-)	0	5	Male
ME03	Malaria Exposed	Mature Inactive(CD11b- CD62L+ CD182+ CD184-)	0	5	Male
ME04	Malaria Exposed	Mature Inactive(CD11b- CD62L+ CD182+ CD184-)	0	4	Male
ME05	Malaria Exposed	Mature Inactive(CD11b- CD62L+ CD182+ CD184-)	0	6	Female
ME06	Malaria Exposed	Mature Inactive(CD11b- CD62L+ CD182+ CD184-)	0	7	Female
ME07	Malaria Exposed	Mature Inactive(CD11b- CD62L+ CD182+ CD184-)	0	5	Female
ME08	Malaria Exposed	Mature Inactive(CD11b- CD62L+ CD182+ CD184-)	0	5	Female
ME09	Malaria Exposed	Mature Inactive(CD11b- CD62L+ CD182+ CD184-)	0	5	Male
ME10	Malaria Exposed	Mature Inactive(CD11b- CD62L+ CD182+ CD184-)	0	5	Female
ME11	Malaria Exposed	Mature Inactive(CD11b- CD62L+ CD182+ CD184-)	0	4	Male
ME12	Malaria Exposed	Mature Inactive(CD11b- CD62L+ CD182+ CD184-)	0	5	Female
ME13	Malaria Exposed	Mature Inactive(CD11b- CD62L+ CD182+ CD184-)	0	6	Female
ME14	Malaria Exposed	Mature Inactive(CD11b- CD62L+ CD182+ CD184-)	0	4	Female
ME15	Malaria Exposed	Mature Inactive(CD11b- CD62L+ CD182+ CD184-)	0	6	Male
ME16	Malaria Exposed	Mature Inactive(CD11b- CD62L+ CD182+ CD184-)	0.01	5	Male
ME17	Malaria Exposed	Mature Inactive(CD11b- CD62L+ CD182+ CD184-)	0	5	Male
ME18	Malaria Exposed	Mature Inactive(CD11b- CD62L+ CD182+ CD184-)	0	5	Male
ME19	Malaria Exposed	Mature Inactive(CD11b- CD62L+ CD182+ CD184-)	0	5	Female
MLE01	Malaria Low Exposed	Mature Inactive(CD11b- CD62L+ CD182+ CD184-)	0.06	7	Male
MLE02	Malaria Low Exposed	Mature Inactive(CD11b- CD62L+ CD182+ CD184-)	0.05	7	Male
MLE03	Malaria Low Exposed	Mature Inactive(CD11b- CD62L+ CD182+ CD184-)	0.08	4	Female
MLE04	Malaria Low Exposed	Mature Inactive(CD11b- CD62L+ CD182+ CD184-)	0.24	4	Female
MLE05	Malaria Low Exposed	Mature Inactive(CD11b- CD62L+ CD182+ CD184-)	0.01	4	Male
MLE06	Malaria Low Exposed	Mature Inactive(CD11b- CD62L+ CD182+ CD184-)	0	4	Female
MLE07	Malaria Low Exposed	Mature Inactive(CD11b- CD62L+ CD182+ CD184-)	0.64	6	Male
MLE08	Malaria Low Exposed	Mature Inactive(CD11b- CD62L+ CD182+ CD184-)	0.05	6	Female
MLE09	Malaria Low Exposed	Mature Inactive(CD11b- CD62L+ CD182+ CD184-)	0.25	7	Female
MLE10	Malaria Low Exposed	Mature Inactive(CD11b- CD62L+ CD182+ CD184-)	0.37	5	Female
MLE11	Malaria Low Exposed	Mature Inactive(CD11b- CD62L+ CD182+ CD184-)	0.26	5	Female
HA01	Healthy adults	Mature Inactive(CD11b- CD62L+ CD182+ CD184-)	0	34	Male
HA02	Healthy adults	Mature Inactive(CD11b- CD62L+ CD182+ CD184-)	0	29	Male
HA03	Healthy adults	Mature Inactive(CD11b- CD62L+ CD182+ CD184-)	0	26	Male
BL01	BL	Mature Inactive(CD11b- CD62L+ CD182+ CD184-)	0	6	Male
BL02	BL	Mature Inactive(CD11b- CD62L+ CD182+ CD184-)	0	4	Female
BL03	BL	Mature Inactive(CD11b- CD62L+ CD182+ CD184-)	0	3	Male
BL04	BL	Mature Inactive(CD11b- CD62L+ CD182+ CD184-)	0	6	Male
BL05	BL	Mature Inactive(CD11b- CD62L+ CD182+ CD184-)	0	9	Male
BL06	BL	Mature Inactive(CD11b- CD62L+ CD182+ CD184-)	0	5	Male
BL07	BL	Mature Inactive(CD11b- CD62L+ CD182+ CD184-)	0	6	Male
BL08	BL	Mature Inactive(CD11b- CD62L+ CD182+ CD184-)	0	7	Male
BL09	BL	Mature Inactive(CD11b- CD62L+ CD182+ CD184-)	0	7	Male
BL10	BL	Mature Inactive(CD11b- CD62L+ CD182+ CD184-)	0	7	Female
BL11	BL	Mature Inactive(CD11b- CD62L+ CD182+ CD184-)	0	9	Male
OC01	Other Cancers	Mature Inactive(CD11b- CD62L+ CD182+ CD184-)	0.06	14	Female
OC02	Other Cancers	Mature Inactive(CD11b- CD62L+ CD182+ CD184-)	0	11	Male
OC03	Other Cancers	Mature Inactive(CD11b- CD62L+ CD182+ CD184-)	0	8	Female
OC04	Other Cancers	Mature Inactive(CD11b- CD62L+ CD182+ CD184-)	0	7	Male
OC05	Other Cancers	Mature Inactive(CD11b- CD62L+ CD182+ CD184-)	0	6	Male
ME01	Malaria Exposed	Immature(CD10-)	12	5	Male
ME02	Malaria Exposed	Immature(CD10-)	43.7	5	Male
ME03	Malaria Exposed	Immature(CD10-)	11.8	5	Male
ME04	Malaria Exposed	Immature(CD10-)	11.9	4	Male
ME05	Malaria Exposed	Immature(CD10-)	16.8	6	Female
ME06	Malaria Exposed	Immature(CD10-)	29	7	Female
ME07	Malaria Exposed	Immature(CD10-)	23.2	5	Female
ME08	Malaria Exposed	Immature(CD10-)	6.23	5	Female
ME09	Malaria Exposed	Immature(CD10-)	27.2	5	Male
ME10	Malaria Exposed	Immature(CD10-)	31.1	5	Female
ME11	Malaria Exposed	Immature(CD10-)	11.2	4	Male
ME12	Malaria Exposed	Immature(CD10-)	59.8	5	Female
ME13	Malaria Exposed	Immature(CD10-)	6.66	6	Female
ME14	Malaria Exposed	Immature(CD10-)	9.53	4	Female
ME15	Malaria Exposed	Immature(CD10-)	11	6	Male
ME16	Malaria Exposed	Immature(CD10-)	4.29	5	Male
ME17	Malaria Exposed	Immature(CD10-)	9.24	5	Male
ME18	Malaria Exposed	Immature(CD10-)	17.9	5	Male
ME19	Malaria Exposed	Immature(CD10-)	14.7	5	Female
MLE01	Malaria Low Exposed	Immature(CD10-)	36.8	7	Male
MLE02	Malaria Low Exposed	Immature(CD10-)	15.6	7	Male
MLE03	Malaria Low Exposed	Immature(CD10-)	34.9	4	Female
MLE04	Malaria Low Exposed	Immature(CD10-)	19.5	4	Female
MLE05	Malaria Low Exposed	Immature(CD10-)	4.21	4	Male
MLE06	Malaria Low Exposed	Immature(CD10-)	27.5	4	Female
MLE07	Malaria Low Exposed	Immature(CD10-)	6.33	6	Male
MLE08	Malaria Low Exposed	Immature(CD10-)	2.65	6	Female
MLE09	Malaria Low Exposed	Immature(CD10-)	1.33	7	Female
MLE10	Malaria Low Exposed	Immature(CD10-)	1.28	5	Female
MLE11	Malaria Low Exposed	Immature(CD10-)	27	5	Female
HA01	Healthy adults	Immature(CD10-)	4.6	34	Male
HA02	Healthy adults	Immature(CD10-)	3.75	29	Male
HA03	Healthy adults	Immature(CD10-)	7.46	26	Male
BL01	BL	Immature(CD10-)	37.7	6	Male
BL02	BL	Immature(CD10-)	22.6	4	Female
BL03	BL	Immature(CD10-)	33.5	3	Male
BL04	BL	Immature(CD10-)	92.6	6	Male
BL05	BL	Immature(CD10-)	76.6	9	Male
BL06	BL	Immature(CD10-)	8.16	5	Male
BL07	BL	Immature(CD10-)	60.8	6	Male
BL08	BL	Immature(CD10-)	95.4	7	Male
BL09	BL	Immature(CD10-)	99.6	7	Male
BL10	BL	Immature(CD10-)	67.5	7	Female
BL11	BL	Immature(CD10-)	92.5	9	Male
OC01	Other Cancers	Immature(CD10-)	13.6	14	Female
OC02	Other Cancers	Immature(CD10-)	10	11	Male
OC03	Other Cancers	Immature(CD10-)	78.8	8	Female
OC04	Other Cancers	Immature(CD10-)	53.1	7	Male
OC05	Other Cancers	Immature(CD10-)	62.1	6	Male

## Sheet: Staining Protocol
	Whole Blood Staining Protocol for Neutrophils
Reagents Required:
Filtered 3% Heat-inactivated FBS / 1XPBS staining buffer
Cell Staining Buffer with Sodium azide (BioLegend Cat# 420201)
Fixation / Permeabilization solution (BD, Cat# 51-2090KZ)
Prepared solution of 1/1000 dilution of live/dead stain Zombie NIR (BioLegend Cat#423106)
Ultra Plus Comp Beads (Fisher, Cat# 01-3333-42)
Brilliant Staining Buffer (BD, Cat# 563794)
Antibodies indicated in the supplemental table 1
Compensation Tubes:
Compensation controls were made using Ultra Plus Comp Beads except the unstained cells and Live / Dead NIR which used cells (100ul of whole blood)
		Volume of antobodies
		To stain beads	To stain cells			Parameters of the CytoFlex
1	Unstained beads	none				Laser	Filters	Name
2	Unstained cells		none
3	Live / Dead - Zombie NIR		200ul of 1/1000
4	Dump-C - CD3 AF700	1ul	1.25 ul			Red	780/60 nm	APC A750
4	Dump-C - CD19 AF700	1ul	1.25 ul			Red	712/25 nm	APC A700
4	Dump-C - CD56 AF700	1ul	2.5 ul			Red	660/10 nm	APC
5	CD182(CXCR2) APC	1ul	1.25 ul			Blue	690/50 nm	PC5.5
6	CD15-PerCP	1ul	1.25 ul			Blue	585/42 nm	PE
7	CXCR4-PE	1ul	2.5 ul			Blue	525/40 nm	FITC
8	CD10 - FITC	1ul	1.25 ul			Violet	780/60 nm	V780
9	CD14-BV 785	1ul	1.25 ul			Violet	610/20 nm	Violet 610
10	CD11b-BV 605	1ul	2.5 ul			Violet	525/40 nm	KO525
11	CD16-BV 510	1ul	2.5 ul			Violet	450/45 nm	PB450
12	CD62L-BV 421	1ul	1.25 ul
Cell killing for Live/dead single stain control
Aliquote 20ul of whole blood control sample into a microtube labeled Live/Dead
Add 20ul of chilled 70% ethanol to the tube and incubate for 15 mins at -20°C
Wash cells 2 times in 1ml of plain 1X PBS at 300g for 5 minutes
Staining of the compensation tubes
1 drop of beads was placed in each tubes, or 250k cells for the unstained cells and L/D compensation tubes
1ul of antibodies was added on the top of the beads or 200ul of the 1/1000 Zombie NIR on the L/D compensation tube only
Incubation for 20 mins at 4 degrees Celcius
Spin the beads 10 mins at 600g and the cells 5 mins at 300g
Discard supernatant
Thoroughly resuspend the cells and beads with 250ul of fixation/permeabilization solution
Incubate for 20 minutes at 4 degrees.
Spin the beads 10 mins at 600g and the cells 5 mins at 300g
Discard supernatant and resuspend in 200ul of Cell Staining Buffer with sodium azide
Keep at 4 degrees Celcius overnight and run on the flow cytometer the following morning
Table to prepare FMOs Tubes:
FMOs were prepare using cells and appropriate volume of antibodies based on titration
FMOs used 100ul of whole blood from the same healthy control donor for each run
		FMO tubes
		Dump-Channel	CD10	CD11b	CD14	CD15	CD16	CD62L	CD182	CXCR4
	CD3	X	1.25 ul	1.25 ul	1.25 ul	1.25 ul	1.25 ul	1.25 ul	1.25 ul	1.25 ul
	CD19	X	1.25 ul	1.25 ul	1.25 ul	1.25 ul	1.25 ul	1.25 ul	1.25 ul	1.25 ul
	CD56	X	2.5 ul	2.5 ul	2.5 ul	2.5 ul	2.5 ul	2.5 ul	2.5 ul	2.5 ul
	CD10	1.25 ul	X	1.25 ul	1.25 ul	1.25 ul	1.25 ul	1.25 ul	1.25 ul	1.25 ul
	CD11b	2.5 ul	2.5 ul	X	2.5 ul	2.5 ul	2.5 ul	2.5 ul	2.5 ul	2.5 ul
	CD14	1.25 ul	1.25 ul	1.25 ul	X	1.25 ul	1.25 ul	1.25 ul	1.25 ul	1.25 ul
	CD15	1.25 ul	1.25 ul	1.25 ul	1.25 ul	X	1.25 ul	1.25 ul	1.25 ul	1.25 ul
	CD16	2.5 ul	2.5 ul	2.5 ul	2.5 ul	2.5 ul	X	2.5 ul	2.5 ul	2.5 ul
	CD62L	1.25 ul	1.25 ul	1.25 ul	1.25 ul	1.25 ul	1.25 ul	X	1.25 ul	1.25 ul
	CD182	1.25 ul	1.25 ul	1.25 ul	1.25 ul	1.25 ul	1.25 ul	1.25 ul	X	1.25 ul
	CXCR4	2.5 ul	2.5 ul	2.5 ul	2.5 ul	2.5 ul	2.5 ul	2.5 ul	2.5 ul	X
	Brilliant Staining Buffer	50ul	50ul	50ul	50ul	50ul	50ul	50ul	50ul	50ul
Staining of the FMOs and test tubes
Test tubes: 100ul of whole blood was used from the study participants
	Live /Dead staining
	Add 100 ul of the Live Dead staining Zombie NIR (1/1000 dilution) in all the tubes
	Incubate for 15 minutes at room temperature (25°C) in the dark.
	FMO and Sample staining
	Add the already prepared FMO antibody cocktail to the FMO tubes.
	Add the already prepared sample antibody cocktail to the sample tubes
	Gently vortex and incubate for 30 mins at 4°C away from light.
	Wash samples by adding 1ml of Staining Buffer in each tube
	Centrifuge at 300 x g for 5 minutes at 4°C.
	Wash cells once more and discard the supernatant
	Fixation
	Thoroughly resuspend the cells with 250ul of fixation/permeabilization solution
	Incubate for 20 minutes at 4 degrees
	Wash cells once in 1ml cell staining buffer.
	Discard the supernatant and resuspend cells in 500 μL of Cell Staining Buffer with sodium azide
	Keep cells at 4 degrees overnight and run it on the flow cytometer the next day
	/!\ Filter cells at room temperature through a 70μm cell strainer to remove large debris before flow cytometry
