# Supplementary material for: The impact of malaria-induced neutrophil subset shift and a link to Burkitt lymphoma
Source: PLoS One. 2026 Jun 1;21(6):e0348729. doi: 10.1371/journal.pone.0348729 (PMC13225646; doi:10.1371/journal.pone.0348729)
Supplement: S3 File — (XLSX) [file pone.0348729.s008.xlsx]

## Sheet: Serology
Participants ID	Study Population	Anti-AMA1 IgG (MFI) - background
ME02	Malaria Exposed	51976
ME03	Malaria Exposed	97587.5
ME04	Malaria Exposed	217702
ME05	Malaria Exposed	72125.5
ME06	Malaria Exposed	183979
ME07	Malaria Exposed	31151.5
ME08	Malaria Exposed	31953
ME09	Malaria Exposed	169760
ME10	Malaria Exposed	445
ME11	Malaria Exposed	384.5
ME12	Malaria Exposed	5960
ME13	Malaria Exposed	64265
ME15	Malaria Exposed	80879
ME16	Malaria Exposed	10657
ME17	Malaria Exposed	78454.5
ME18	Malaria Exposed	137965
ME19	Malaria Exposed	90423
MLE01	Malaria Low Exposed	0
MLE02	Malaria Low Exposed	828
MLE03	Malaria Low Exposed	0
MLE04	Malaria Low Exposed	0
MLE05	Malaria Low Exposed	0
MLE06	Malaria Low Exposed	395.5
MLE07	Malaria Low Exposed	0
MLE08	Malaria Low Exposed	0
MLE09	Malaria Low Exposed	0
MLE10	Malaria Low Exposed	0
MLE11	Malaria Low Exposed	2541
HA01	Healthy adults	31107.5
HA02	Healthy adults	59774.5
HA03	Healthy adults	104
BL03	BL	0
BL04	BL	0
BL05	BL	75002
BL06	BL	146002
BL07	BL	4728
BL08	BL	267
BL09	BL	1222
BL10	BL	1492.5
BL11	BL	2495
BL01	BL	171811
BL02	BL	100780
OC01	Other Cancers	153896
OC04	Other Cancers	727.5
OC05	Other Cancers	0
OC02	Other Cancers	197
OC03	Other Cancers	0
Malria Neg control_1	NA	0
Malria Neg control_2	NA	0

## Sheet: Descriptive stats
	Malaria Low-Exposed	Malaria exposed	Healthy Adults	BL cases	Other Cancers cases
Number of values	11	17	3	11	5
Minimum	0	384.5	104	0	0
25% Percentile	0	20904	104	267	0
Median	0	72126	31108	2495	197
75% Percentile	395.5	117776	59775	100780	77312
Maximum	2541	217702	59775	171811	153896
Range	2541	217317	59671	171811	153896
Mean	342.2	77980	30329	45800	30964
Std. Deviation	775.3	66280	29843	66012	68722
Std. Error of Mean	233.8	16075	17230	19903	30733
